# Supplementary material for: Innovative Approach to Isolate and Characterize Glioblastoma Circulating Tumor Cells and Correlation with Tumor Mutational Status
Source: Int J Mol Sci. 2023 Jun 14;24(12):10147. doi: 10.3390/ijms241210147 (PMC10299553; doi:10.3390/ijms241210147)
Supplement: Supplementary file 1 [file ijms-24-10147-s001.zip]

Archive with 1 entries (1 files):
- ijms-2425210-supplementary.pdf
